# Supplementary material for: Evaluating the Effectiveness of Biodiverse Green Schoolyards on Child BMI z-Score and Physical Metrics: A Pilot Quasi-Experimental Study
Source: Children (Basel). 2025 Jul 17;12(7):944. doi: 10.3390/children12070944 (PMC12293392; doi:10.3390/children12070944)
Supplement: Supplementary file 1 [file children-12-00944-s001.zip]

Archive with 1 entries (1 files):
- children-3710934-supplementary.pdf
